# Supplementary material for: Fluctuating sea-level and reversing Monsoon winds drive Holocene lagoon infill in Southeast Asia
Source: Sci Rep. 2023 Mar 28;13:5042. doi: 10.1038/s41598-023-31976-z (PMC10050433; doi:10.1038/s41598-023-31976-z)
Supplement: Supplementary file 1 — Supplementary Information 1. [file 41598_2023_31976_MOESM1_ESM.xlsx]

## Sheet: ST1_Grain sizes raw
Sample	Inital mass	16 -32 mm	8-16 mm	4- 8 mm	2-4 mm	2-1 mm	1-0,5 mm	0,5-0,25 mm	0,25-0,125 mm	0,125-0,063 mm	< 0,063 mm
BL1-1	110092			170	116	3254	22407	52531	26454	2910	1856
BL1-2	139995			3003	19648	58433	40295	12208	3894	1251	1039
BL1-3	128647		676	4373	20793	44144	37724	14388	4782	1085	582
BL1-4	120089		20267	17376	16321	16954	14299	9042	5049	2169	2012
BL1-5	132964			5177	24395	44036	39047	13575	5000	1187	429
BL1-6	118798	30864	5458	11500	15063	19853	16585	10567	5312	2013	1422
BL1-7	135502			4479	16533	52299	37732	18668	4462	595	307
BL1-8	149550	21749		6567	10748	37745	40750	18945	7858	2841	2024
BL1-9	167066	39035	7898	9189	22187	37897	20932	13029	9890	3245	2911
BL1-10	104203	23702	13812	10486	16780	24011	13835	9142	5661	1606	578
BL2-1	138968			1053	6340	39466	41963	35574	12905	1092	398
BL2-2	145474		3062	6576	14601	44542	48521	16645	6463	2678	2103
BL2-3	145925		609	13657	36063	42880	30154	11033	7573	2729	1018
BL2-4	129648		2465	13804	30974	35609	27597	12070	4610	1202	681
BL2-5	121036		798	4144	16599	45516	37529	11089	3465	1062	477
BL2-6	163943		4408	19091	45855	48741	28316	10883	4123	1295	512
BL2-7	140327		3648	7785	18208	37036	37929	23018	8367	2449	1220
BL2-8	130371		4078	10750	29247	36841	28369	13758	4851	1469	906
BL2-9	139802			2983	18203	43213	38035	26833	7550	1928	825
BL2-10	104916	29903	22022	13354	9148	9055	6993	6078	4210	2057	1696
BL3-1	133857			3031	3778	17571	37275	52279	15870	1971	320
BL3-2	154653		1402	21056	32909	41469	29641	14642	6694	4012	2522
BL3-3	146728		1118	7224	22282	43863	41065	22379	5981	1414	1061
BL3-4	112516	5019	4876	12163	14974	28685	24390	13290	5387	1872	1507
BL3-5	109438			4884	18106	33800	29962	16093	4974	1108	526
BL3-6	156149			3375	15969	35389	33530	24915	24688	12965	5057
BL3-7	134517			5868	19598	36948	25526	17709	16092	9010	3511
BL3-8	158698			3555	21777	39989	33614	25965	17467	10534	5487
BL3-9	143312		1039	2883	14777	37455	36732	24713	14546	6692	3877
BL3-10	151130	17475	15604	5808	9109	23057	22020	22644	16554	11142	7283
BL4-1	117636		2126	1318	10792	41397	41908	12131	4233	2541	1097
BL4-2	129754	11601	5642	18076	24400	27385	24135	7934	4490	3537	1966
BL4-3	133881		2304	17523	25318	23002	27138	20744	9733	4192	3367
BL4-4	135429		1068	17677	21062	23943	29855	24407	11451	3271	2523
BL4-5	134878		755	7302	29422	49648	25107	9429	6702	3796	2323
BL4-6	164567	8594	12581	12028	28244	28937	26124	22541	15764	5850	3763
BL4-7	118654	5913	3334	15582	28226	24153	18832	11623	6760	2334	1768
BL4-8	136764	28075	11819	23284	19596	13359	9163	9849	7765	6454	6972
BL4-9	148026		9655	19753	32030	32594	21945	14259	8384	4168	4602
BL4-10	149372	14641	13954	23174	14591	17934	14560	16929	13633	8752	10568
BL5-1	124219		2313	970	4996	23270	44525	32171	10351	4675	816
BL5-2	147094		7229	12000	20686	23407	25400	23950	21053	10795	2385
BL5-3	135866	13843	19929	13179	15540	16611	15183	15856	13125	7348	3400
BL5-4	160960		18633	14641	21675	25612	25375	24808	17825	7898	4349
BL5-5	120196		12600	17182	22692	23363	17817	12439	8214	3677	1975
BL5-6	132305	56243	13998	6524	6216	9038	8113	8700	7534	7219	6897
BL5-7	130962	9805	22558	16738	20296	21409	16667	11538	6080	2912	2455
BL5-8	120182	8693	41846	18455	8262	10415	6727	5307	4887	5629	8873
BL5-9	126093		9578	21337	21178	24524	20624	15343	7893	3063	2528
BL5-10	141865	44008	32256	13564	9286	11838	8427	5643	4402	4536	7166

## Sheet: ST2_Grain sizes Gradistat
Sample	SIEVING ERROR:	SAMPLE TYPE:	TEXTURAL GROUP:	SEDIMENT NAME:	MEAN	SORTING	SKEWNESS	KURTOSIS	MEAN	SORTING	SKEWNESS	KURTOSIS	MEAN	SORTING	SKEWNESS	KURTOSIS	MEAN	SORTING	SKEWNESS	KURTOSIS	MEAN	SORTING	SKEWNESS	KURTOSIS	MEAN:	SORTING:	SKEWNESS:	KURTOSIS:	MODE 1 (mm):	MODE 2 (mm):	MODE 3 (mm):	MODE 1 (f):	MODE 2 (f):	MODE 3 (f):	D10 (mm):	D50 (mm):	D90 (mm):	(D90 / D10) (mm):	(D90 - D10) (mm):	(D75 / D25) (mm):	(D75 - D25) (mm):	D10 (f):	D50 (f):	D90 (f):	(D90 / D10) (f):	(D90 - D10) (f):	(D75 / D25) (f):	(D75 - D25) (f):	% GRAVEL:
BL1-1	0.00359168	Unimodal, Moderately Sorted	Slightly Gravelly Sand	Slightly Fine Gravelly Medium Sand	437.988	362.192	6.73599	91.24	326.679	2.13788	-1.72773	11.1557	1.61406	1.09618	1.72773	11.1557	338.197	1.8792	-0.00394442	1.06047	1.56407	0.910116	0.00394442	1.06047	Medium Sand	Moderately Sorted	Symmetrical	Mesokurtic	375			1.5			147.064	341.465	794.664	5.40353	647.6	2.16647	264.013	0.331584	1.55019	2.76549	8.34023	2.4339	2.08484	1.11535	0.00260716
BL1-2	0.00160262	Unimodal, Poorly Sorted	Gravelly Sand	Very Fine Gravelly Very Coarse Sand	1433	1049.42	1.98713	8.64998	1032.06	2.3164	-1.70223	10.5624	-0.0455256	1.21188	1.70223	10.5624	1072.97	2.06245	-0.140195	1.109	-0.101615	1.04436	0.140195	1.109	Very Coarse Sand	Poorly Sorted	Fine Skewed	Mesokurtic	1500			-0.5			389.14	1142.07	2715.96	6.97941	2326.83	2.60071	1063.96	-1.44146	-0.191647	1.36164	-0.944622	2.8031	-0.746236	1.3789	0.162058
BL1-3	0.000777926	Unimodal, Poorly Sorted	Gravelly Sand	Very Fine Gravelly Very Coarse Sand	1537.58	1424.24	3.14981	18.8939	1034.55	2.40752	-0.881577	6.7476	-0.0490022	1.26755	0.881577	6.7476	1087.83	2.24202	-0.0471031	1.03605	-0.121448	1.1648	0.0471031	1.03605	Very Coarse Sand	Poorly Sorted	Symmetrical	Mesokurtic	1500			-0.5			340.378	1093.84	3083.57	9.05923	2743.19	2.94418	1196.4	-1.6246	-0.129406	1.55479	-0.957029	3.17939	-0.816957	1.55787	0.201032
BL1-4	0.160404	Bimodal, Very Poorly Sorted	Sandy Gravel	Sandy Medium Gravel	4224.45	4275.39	0.927742	2.36825	1856.17	4.55935	-1.00928	4.48811	-0.892332	2.18883	1.00928	4.48811	2060.72	4.24346	-0.133448	0.853041	-1.04315	2.08524	0.133448	0.853041	Very Fine Gravel	Very Poorly Sorted	Fine Skewed	Platykurtic	12000	1500		-3.5	-0.5		272.39	2197.69	11230.7	41.2301	10958.3	8.85131	5674.36	-3.48937	-1.13599	1.87626	-0.537706	5.36563	-0.174974	3.14589	0.521447
BL1-5	0.000888247	Unimodal, Poorly Sorted	Gravelly Sand	Very Fine Gravelly Very Coarse Sand	1548.71	1258.6	1.78044	6.62102	1064.72	2.36168	-0.841493	5.94365	-0.0904716	1.23981	0.841493	5.94365	1130.62	2.25805	-0.039769	1.01897	-0.177112	1.17508	0.039769	1.01897	Very Coarse Sand	Poorly Sorted	Symmetrical	Mesokurtic	1500			-0.5			351.413	1119.74	3176.97	9.04056	2825.56	2.99778	1258.63	-1.66765	-0.163162	1.50876	-0.90472	3.17641	-0.726595	1.58389	0.222604
BL1-6	0.00135708	Bimodal, Very Poorly Sorted	Sandy Gravel	Sandy Coarse Gravel	8157.93	9748.02	0.89858	1.97901	2620.08	5.57303	-0.426358	2.98478	-1.38961	2.47846	0.426358	2.98478	2888.08	5.52466	0.0679007	0.68111	-1.53011	2.46588	-0.0679007	0.68111	Very Fine Gravel	Very Poorly Sorted	Symmetrical	Platykurtic	24000	1500		-4.5	-0.5		306.71	2356.71	24515.4	79.9301	24208.6	21.3367	15668.4	-4.61561	-1.23677	1.70505	-0.36941	6.32067	-0.0931481	4.41526	0.530062
BL1-7	0.00316121	Unimodal, Poorly Sorted	Gravelly Sand	Very Fine Gravelly Very Coarse Sand	1414.94	1158.53	2.16666	8.73754	999.473	2.22526	-0.651033	5.66133	0.000761173	1.15398	0.651033	5.66133	992.929	2.14872	-0.122905	1.03632	0.0102373	1.10347	0.122905	1.03632	Coarse Sand	Poorly Sorted	Fine Skewed	Mesokurtic	1500			-0.5			338.265	1079.52	2739.5	8.09866	2401.23	2.82457	1090.97	-1.45391	-0.110394	1.56377	-1.07556	3.01768	-0.981311	1.49803	0.155558
BL1-8	0.00216449	Bimodal, Very Poorly Sorted	Gravelly Sand	Coarse Gravelly Coarse Sand	4621.9	8097.03	1.9203	4.81879	1301.68	4.6281	0.173559	3.88574	-0.38037	2.21042	-0.173559	3.88574	1357.53	4.38299	0.268176	1.48271	-0.440982	2.13191	-0.268176	1.48271	Very Coarse Sand	Very Poorly Sorted	Coarse Skewed	Leptokurtic	750	24000		0.5	-4.5		270.952	1041.14	19888.6	73.4025	19617.6	4.07026	1689.66	-4.31387	-0.0581666	1.88389	-0.436706	6.19776	-0.740549	2.02512	0.261776
BL1-9	0.00513197	Bimodal, Very Poorly Sorted	Sandy Gravel	Sandy Coarse Gravel	7418.16	9532.86	1.05557	2.27885	2227.7	5.75937	-0.429125	3.26478	-1.15556	2.52591	0.429125	3.26478	2520.83	5.75229	0.142434	0.759395	-1.3339	2.52414	-0.142434	0.759395	Very Fine Gravel	Very Poorly Sorted	Coarse Skewed	Platykurtic	24000	1500		-4.5	-0.5		257.77	1831.98	23821.5	92.414	23563.8	16.9712	12071.5	-4.57419	-0.873407	1.95584	-0.427582	6.53004	-0.109712	4.08502	0.471136
BL1-10	-0.128832	Bimodal, Very Poorly Sorted	Sandy Gravel	Sandy Coarse Gravel	7515.07	8901.53	1.06539	2.49026	2740.25	4.80118	-0.326755	2.70903	-1.45431	2.26339	0.326755	2.70903	2924.41	5.03343	0.0626438	0.801788	-1.54814	2.33154	-0.0626438	0.801788	Very Fine Gravel	Very Poorly Sorted	Symmetrical	Platykurtic	1500	24000		-0.5	-4.5		341.572	2456.14	22554.5	66.0316	22213	12.2731	10766	-4.49535	-1.29639	1.54974	-0.344743	6.04508	-0.018701	3.61743	0.54158
BL2-1	0.0012753	Unimodal, Poorly Sorted	Gravelly Sand	Very Fine Gravelly Coarse Sand	950.239	794.074	2.63225	14.6683	666.196	2.23597	-0.50744	4.83088	0.585981	1.1609	0.50744	4.83088	676.296	2.22558	-0.0761765	0.860808	0.564273	1.15418	0.0761765	0.860808	Coarse Sand	Poorly Sorted	Symmetrical	Platykurtic	750			0.5			243.168	689.176	1784.67	7.33924	1541.5	3.3344	866.799	-0.835653	0.537056	2.03998	-2.44118	2.87563	-4.63834	1.73743	0.0532671
BL2-2	0.00194916	Unimodal, Poorly Sorted	Gravelly Sand	Very Fine Gravelly Coarse Sand	1590.87	1984.37	3.49431	17.1464	917.119	2.91494	-1.08334	7.57728	0.124818	1.54346	1.08334	7.57728	935.317	2.53416	-0.0212048	1.31123	0.0964731	1.34151	0.0212048	1.31123	Coarse Sand	Poorly Sorted	Symmetrical	Leptokurtic	750			0.5			286.531	946.966	3172.68	11.0727	2886.15	2.94032	1093.98	-1.6657	0.0786154	1.80324	-1.08257	3.46894	-1.13359	1.55597	0.166946
BL2-3	0.0014343	Unimodal, Poorly Sorted	Sandy Gravel	Sandy Very Fine Gravel	1991.69	1740	1.75443	7.45167	1236.3	2.85527	-1.1244	5.90085	-0.30603	1.51363	1.1244	5.90085	1336.56	2.71983	-0.127194	1.0774	-0.418527	1.44352	0.127194	1.0774	Very Coarse Sand	Poorly Sorted	Fine Skewed	Mesokurtic	1500			-0.5			306.661	1389.54	3976.57	12.9673	3669.91	3.78065	1921.49	-1.99153	-0.474604	1.70528	-0.85627	3.69681	-0.384858	1.91863	0.345391
BL2-4	0.00492977	Unimodal, Poorly Sorted	Sandy Gravel	Sandy Very Fine Gravel	2208.81	2154.32	2.21106	9.32222	1343.88	2.78888	-0.817018	5.48141	-0.426405	1.47968	0.817018	5.48141	1397.76	2.65939	-0.0520699	0.973204	-0.483119	1.41109	0.0520699	0.973204	Very Coarse Sand	Poorly Sorted	Symmetrical	Mesokurtic	1500			-0.5			361.212	1429.2	4737	13.1142	4375.78	3.96655	2091.96	-2.24397	-0.515207	1.46908	-0.654678	3.71305	-0.339587	1.98789	0.366191
BL2-5	0.00295826	Unimodal, Poorly Sorted	Gravelly Sand	Very Fine Gravelly Very Coarse Sand	1537.81	1448.81	3.50074	21.3139	1057.31	2.30913	-0.87853	7.46943	-0.0803938	1.20735	0.87853	7.46943	1088.68	2.13498	-0.0531966	1.09683	-0.122586	1.09422	0.0531966	1.09683	Very Coarse Sand	Poorly Sorted	Symmetrical	Mesokurtic	1500			-0.5			388.778	1107.71	2970.49	7.64059	2581.72	2.70445	1105.27	-1.5707	-0.147585	1.36298	-0.867752	2.93368	-0.77109	1.43533	0.178498
BL2-6	0.00440499	Unimodal, Poorly Sorted	Sandy Gravel	Sandy Very Fine Gravel	2477.26	2295.84	2.1672	8.79319	1577.97	2.62407	-0.812852	5.49905	-0.658067	1.3918	0.812852	5.49905	1594.74	2.54969	-0.096262	1.06159	-0.673325	1.35032	0.096262	1.06159	Very Coarse Sand	Poorly Sorted	Symmetrical	Mesokurtic	1500			-0.5			484.618	1680.05	5190.65	10.7108	4706.03	3.42295	2179.65	-2.37592	-0.748507	1.04508	-0.439864	3.42099	-0.0940913	1.77524	0.424901
BL2-7	0.00477588	Unimodal, Poorly Sorted	Gravelly Sand	Very Fine Gravelly Coarse Sand	1715.46	2184.85	3.0779	13.7209	935.477	2.97459	-0.535855	5.31999	0.0962259	1.57269	0.535855	5.31999	947.246	2.87262	0.0154504	1.13816	0.0781887	1.52237	-0.0154504	1.13816	Coarse Sand	Poorly Sorted	Symmetrical	Leptokurtic	750			0.5			264.96	944.008	3632.3	13.7089	3367.34	3.63924	1314.11	-1.86089	0.083129	1.91615	-1.0297	3.77704	-1.17309	1.86364	0.212237
BL2-8	0.000782995	Unimodal, Poorly Sorted	Sandy Gravel	Sandy Very Fine Gravel	2179.73	2350.13	2.50847	10.2233	1270.67	2.8993	-0.7974	5.69784	-0.345594	1.5357	0.7974	5.69784	1323.31	2.72575	-0.0363414	1.0158	-0.404153	1.44665	0.0363414	1.0158	Very Coarse Sand	Poorly Sorted	Symmetrical	Mesokurtic	1500			-0.5			334.862	1345.71	4492.58	13.4162	4157.72	3.95907	1963.53	-2.16754	-0.428368	1.57836	-0.72818	3.74591	-0.424619	1.98516	0.338338
BL2-9	0.00166225	Unimodal, Poorly Sorted	Gravelly Sand	Very Fine Gravelly Very Coarse Sand	1272.04	1097.33	2.00935	8.34761	843.455	2.49557	-0.883762	6.00475	0.245616	1.31937	0.883762	6.00475	846.775	2.413	-0.10303	0.979294	0.239949	1.27083	0.10303	0.979294	Coarse Sand	Poorly Sorted	Fine Skewed	Mesokurtic	1500			-0.5			274.747	906.509	2633.78	9.58618	2359.03	3.4021	1133.42	-1.39713	0.141606	1.86382	-1.33404	3.26096	-1.58697	1.76643	0.151795
BL2-10	0.00382717	Unimodal, Very Poorly Sorted	Sandy Gravel	Sandy Coarse Gravel	10636.1	9361.76	0.426303	1.60114	4332.91	5.73614	-1.22373	4.29454	-2.11534	2.52008	1.22373	4.29454	4811.32	5.26694	-0.462678	0.859734	-2.26643	2.39696	0.462678	0.859734	Fine Gravel	Very Poorly Sorted	Very Fine Skewed	Platykurtic	24000			-4.5			332.043	7862.91	25115.1	75.638	24783.1	11.8231	15985.7	-4.65048	-2.97506	1.59056	-0.34202	6.24104	0.136366	3.56354	0.712111
BL3-1	0.0133389	Unimodal, Poorly Sorted	Gravelly Sand	Very Fine Gravelly Medium Sand	807.059	974.748	3.77049	19.2902	522.172	2.25411	0.278024	4.99652	0.937404	1.17256	-0.278024	4.99652	518.535	2.15101	0.161545	1.04467	0.947487	1.10501	-0.161545	1.04467	Coarse Sand	Poorly Sorted	Coarse Skewed	Mesokurtic	375			1.5			201.381	471.712	1553.73	7.71539	1352.35	2.79687	547.064	-0.635735	1.08402	2.312	-3.63674	2.94774	7.39874	1.48381	0.0515462
BL3-2	0.00198255	Unimodal, Poorly Sorted	Sandy Gravel	Sandy Very Fine Gravel	2160.88	2048.49	1.70072	6.70757	1210.12	3.37812	-1.2949	6.22996	-0.275147	1.75622	1.2949	6.22996	1316.27	3.08243	-0.134007	1.05367	-0.396451	1.62407	0.134007	1.05367	Very Coarse Sand	Poorly Sorted	Fine Skewed	Mesokurtic	1500			-0.5			277.529	1389.1	5040.45	18.1619	4762.92	4.4332	2205.5	-2.33355	-0.474149	1.84929	-0.792478	4.18284	-0.422842	2.14835	0.358718
BL3-3	0.00232944	Unimodal, Poorly Sorted	Gravelly Sand	Very Fine Gravelly Very Coarse Sand	1570.36	1623.34	2.99612	15.9379	980.83	2.63938	-0.825989	6.44501	0.0279244	1.4002	0.825989	6.44501	1004.97	2.49653	-0.0250256	1.03001	-0.00715402	1.31992	0.0250256	1.03001	Very Coarse Sand	Poorly Sorted	Symmetrical	Mesokurtic	1500			-0.5			302.765	1020.65	3288.45	10.8614	2985.69	3.30242	1268.8	-1.71741	-0.0294895	1.72373	-1.00368	3.44114	-0.995208	1.72352	0.209199
BL3-4	0.00314721	Bimodal, Poorly Sorted	Sandy Gravel	Sandy Very Fine Gravel	3248.9	5225.02	2.95352	11.5178	1313.96	3.86736	-0.394242	4.68847	-0.393922	1.95135	0.394242	4.68847	1370.7	3.71003	0.0969782	1.12512	-0.454909	1.89143	-0.0969782	1.12512	Very Coarse Sand	Poorly Sorted	Symmetrical	Leptokurtic	1500	24000		-0.5	-4.5		284.08	1262.17	7419.73	26.1184	7135.65	5.11623	2439.69	-2.89137	-0.335907	1.81563	-0.627948	4.707	-0.471504	2.35508	0.330162
BL3-5	-0.000137045	Unimodal, Poorly Sorted	Gravelly Sand	Very Fine Gravelly Very Coarse Sand	1497.28	1313.2	1.84031	6.62402	982.194	2.51448	-0.800742	5.73012	0.0259208	1.33026	0.800742	5.73012	1009.56	2.44859	-0.0726711	1.00266	-0.0137223	1.29195	0.0726711	1.00266	Very Coarse Sand	Poorly Sorted	Symmetrical	Mesokurtic	1500			-0.5			301.351	1043.22	3171.65	10.5248	2870.3	3.28299	1271.5	-1.66523	-0.0610503	1.73049	-1.03919	3.39572	-0.969884	1.71501	0.210044
BL3-6	0.00167428	Unimodal, Poorly Sorted	Gravelly Sand	Very Fine Gravelly Very Coarse Sand	1037.54	1133.77	2.18932	9.00121	521.441	3.68839	-0.92184	4.43365	0.939424	1.88299	0.92184	4.43365	552.21	3.30391	-0.130329	0.868519	0.85671	1.72417	0.130329	0.868519	Coarse Sand	Poorly Sorted	Fine Skewed	Platykurtic	1500			-0.5			109.917	618.89	2354.07	21.4168	2244.15	6.04932	1136.57	-1.23516	0.692246	3.18552	-2.57904	4.42067	-4.83067	2.59677	0.124089
BL3-7	0.00189927	Unimodal, Poorly Sorted	Gravelly Sand	Very Fine Gravelly Very Coarse Sand	1334.6	1362.16	1.81697	6.50776	685.806	3.70244	-1.03335	4.62619	0.544127	1.88848	1.03335	4.62619	719.526	3.38509	-0.236485	0.916648	0.474882	1.7592	0.236485	0.916648	Coarse Sand	Poorly Sorted	Fine Skewed	Mesokurtic	1500			-0.5			129.97	879.776	3061.71	23.557	2931.74	5.66127	1414.59	-1.61434	0.184792	2.94375	-1.8235	4.55809	-2.20334	2.50113	0.189674
BL3-8	0.00195722	Unimodal, Poorly Sorted	Gravelly Sand	Very Fine Gravelly Very Coarse Sand	1174.54	1175.12	1.86437	7.35617	609.704	3.73971	-1.16521	4.98021	0.713819	1.90293	1.16521	4.98021	647.772	3.26917	-0.194585	0.946272	0.626443	1.70893	0.194585	0.946272	Coarse Sand	Poorly Sorted	Fine Skewed	Mesokurtic	1500			-0.5			123.527	751.208	2705.56	21.9025	2582.03	5.30738	1267.59	-1.43593	0.412715	3.0171	-2.10115	4.45303	-2.74333	2.408	0.159936
BL3-9	0.0041902	Unimodal, Poorly Sorted	Gravelly Sand	Very Fine Gravelly Very Coarse Sand	1195.23	1429.19	4.01207	26.7016	644.127	3.39112	-1.15767	5.76822	0.634582	1.76176	1.15767	5.76822	678.131	2.9548	-0.156895	1.02297	0.560364	1.56306	0.156895	1.02297	Coarse Sand	Poorly Sorted	Fine Skewed	Mesokurtic	1500			-0.5			149.118	750.597	2461.65	16.508	2312.54	4.3446	1124.5	-1.29963	0.41389	2.74547	-2.1125	4.0451	-2.87661	2.11922	0.131024
BL3-10	0.00287997	Trimodal, Very Poorly Sorted	Sandy Gravel	Sandy Coarse Gravel	4862.76	7774.44	1.69354	4.3968	985.074	7.4193	-0.229887	2.80684	0.0216966	2.89128	0.229887	2.80684	1181.85	7.2149	0.163138	0.855278	-0.241052	2.85098	-0.163138	0.855278	Very Coarse Sand	Very Poorly Sorted	Coarse Skewed	Platykurtic	1500	375	24000	-0.5	1.5	-4.5	101.694	873.543	17601.8	173.085	17500.1	17.028	4351.57	-4.13765	0.19505	3.29769	-0.796996	7.43533	-0.851567	4.08983	0.318496
BL4-1	0.0007912	Unimodal, Poorly Sorted	Gravelly Sand	Very Fine Gravelly Coarse Sand	1403.22	1695.41	4.64501	28.3245	895.79	2.55271	-1.17009	8.68881	0.158768	1.35203	1.17009	8.68881	936.527	2.20426	-0.079262	1.23392	0.0946079	1.14029	0.079262	1.23392	Coarse Sand	Poorly Sorted	Symmetrical	Leptokurtic	750			0.5			312.107	949.414	2345.6	7.51537	2033.49	2.6576	967.954	-1.22996	0.0748902	1.67989	-1.36581	2.90984	-1.22404	1.41012	0.121113
BL4-2	0.00455228	Bimodal, Very Poorly Sorted	Sandy Gravel	Sandy Very Fine Gravel	4576.86	6663.77	2.18853	6.60577	1767.44	4.35981	-0.617593	4.55395	-0.821661	2.12427	0.617593	4.55395	1886.22	4.0553	0.0385595	1.15201	-0.915499	2.01981	-0.0385595	1.15201	Very Coarse Sand	Very Poorly Sorted	Symmetrical	Leptokurtic	1500	24000		-0.5	-4.5		322.75	1768.33	13612.1	42.1754	13289.4	5.94763	3737.08	-3.76682	-0.822385	1.63151	-0.433127	5.39833	-0.186772	2.57231	0.462343
BL4-3	0.00420039	Bimodal, Poorly Sorted	Sandy Gravel	Sandy Very Fine Gravel	2052.96	2289.57	1.9262	7.45423	969.965	3.98494	-0.969337	4.80694	0.0439957	1.99456	0.969337	4.80694	1047.28	3.57946	-0.0485696	0.907106	-0.0666435	1.83974	0.0485696	0.907106	Very Coarse Sand	Poorly Sorted	Symmetrical	Mesokurtic	750	3000		0.5	-1.5		188.567	1045.81	5171.74	27.4266	4983.17	6.46882	2336.55	-2.37065	-0.0646248	2.40685	-1.01527	4.7775	-0.836495	2.6935	0.338619
BL4-4	0.00127165	Unimodal, Poorly Sorted	Gravelly Sand	Very Fine Gravelly Coarse Sand	1863.55	2078.86	1.79723	6.65134	913.067	3.65002	-0.777881	4.64509	0.131207	1.86791	0.777881	4.64509	980.032	3.40594	0.0430559	0.879743	0.0290995	1.76805	-0.0430559	0.879743	Coarse Sand	Poorly Sorted	Symmetrical	Platykurtic	750			0.5			199.602	913.888	4908.42	24.591	4708.82	6.08668	2035.8	-2.29526	0.129911	2.3248	-1.01287	4.62006	-1.02849	2.60566	0.294306
BL4-5	0.00292972	Unimodal, Poorly Sorted	Gravelly Sand	Very Fine Gravelly Very Coarse Sand	1782.1	1582.32	2.42808	12.7722	1090.96	3.11194	-1.65983	7.69404	-0.125596	1.63781	1.65983	7.69404	1221.32	2.68812	-0.214214	1.24356	-0.288444	1.4266	0.214214	1.24356	Very Coarse Sand	Poorly Sorted	Fine Skewed	Leptokurtic	1500			-0.5			261.8	1319.98	3522.88	13.4564	3261.08	3.20034	1505.9	-1.81676	-0.40052	1.93346	-1.06424	3.75022	-0.483676	1.67822	0.278687
BL4-6	0.000857529	Bimodal, Very Poorly Sorted	Sandy Gravel	Sandy Very Fine Gravel	3583.41	5742.01	2.51114	8.75545	1166.66	4.95821	-0.414766	3.65834	-0.22239	2.30982	0.414766	3.65834	1230.27	4.7102	0.0222187	0.986981	-0.298971	2.23579	-0.0222187	0.986981	Very Coarse Sand	Very Poorly Sorted	Symmetrical	Mesokurtic	1500	12000		-0.5	-3.5		168.783	1216.19	10383	61.517	10214.2	8.12492	2889.24	-3.37615	-0.282372	2.56676	-0.760261	5.94291	-0.757008	3.02235	0.373706
BL4-7	0.00108838	Bimodal, Poorly Sorted	Sandy Gravel	Sandy Very Fine Gravel	3512.72	5280.8	2.9649	11.5393	1482.93	4.01879	-0.693177	4.76183	-0.568455	2.00676	0.693177	4.76183	1521.49	3.83426	-0.072421	1.12497	-0.605485	1.93895	0.072421	1.12497	Very Coarse Sand	Poorly Sorted	Symmetrical	Leptokurtic	3000	24000		-1.5	-4.5		265.212	1673.64	7124.5	26.8634	6859.28	5.46564	2904.6	-2.83279	-0.742993	1.91478	-0.675935	4.74757	-0.339111	2.45039	0.447627
BL4-8	0.0031393	Trimodal, Very Poorly Sorted	Muddy Sandy Gravel	Coarse Silty Sandy Coarse Gravel	7679.63	8934.89	1.04512	2.46728	2164.73	8.01923	-0.979835	3.52039	-1.11419	3.00346	0.979835	3.52039	2538.31	7.35427	-0.25687	0.870539	-1.34387	2.87858	0.25687	0.870539	Very Fine Gravel	Very Poorly Sorted	Fine Skewed	Platykurtic	24000	6000	375	-4.5	-2.5	1.5	127.338	3352.78	22854.2	179.476	22726.8	17.8689	10618.4	-4.51439	-1.74536	2.97326	-0.65862	7.48765	-0.191258	4.15938	0.607132
BL4-9	0.00431508	Unimodal, Poorly Sorted	Sandy Gravel	Sandy Very Fine Gravel	2736.11	3053.57	1.81947	5.85387	1249.97	4.39636	-1.2206	5.29622	-0.321897	2.13631	1.2206	5.29622	1372.27	3.88067	-0.167564	1.06828	-0.456568	1.95631	0.167564	1.06828	Very Coarse Sand	Poorly Sorted	Fine Skewed	Mesokurtic	1500			-0.5			204.752	1541.09	6692.85	32.6876	6488.1	5.73618	2811.55	-2.74262	-0.623949	2.28805	-0.834256	5.03067	-0.425606	2.52009	0.41684
BL4-10	0.00427603	Polymodal, Very Poorly Sorted	Muddy Sandy Gravel	Medium Silty Sandy Fine Gravel	5039.37	7186.92	1.75316	4.94056	1162.22	8.34382	-0.662042	2.93792	-0.216888	3.06071	0.662042	2.93792	1327.37	7.82914	-0.128797	0.904854	-0.408571	2.96885	0.128797	0.904854	Very Coarse Sand	Very Poorly Sorted	Fine Skewed	Mesokurtic	6000	1500	375	-2.5	-0.5	1.5	88.2534	1467.62	15816.2	179.213	15727.9	20.8134	5890.27	-3.98333	-0.553474	3.5022	-0.879215	7.48553	-0.665587	4.37944	0.44616
BL5-1	0.00106377	Unimodal, Poorly Sorted	Gravelly Sand	Very Fine Gravelly Coarse Sand	1058.4	1694.48	5.23748	33.0598	608.975	2.58593	-0.233223	6.09459	0.715546	1.37068	0.233223	6.09459	621.633	2.38338	-0.0174204	1.14862	0.685866	1.25301	0.0174204	1.14862	Coarse Sand	Poorly Sorted	Symmetrical	Leptokurtic	750			0.5			198.652	622.055	1768.51	8.90255	1569.85	2.92982	669.109	-0.822531	0.684885	2.33169	-2.83477	3.15422	-67.4446	1.55081	0.0667193
BL5-2	0.00128655	Unimodal, Very Poorly Sorted	Gravelly Sand	Very Fine Gravelly Coarse Sand	1967.16	2812.24	2.37458	8.3833	761.934	4.21884	-0.277244	3.20551	0.392262	2.07684	0.277244	3.20551	772.868	4.1823	0.0289	0.876713	0.371706	2.0643	-0.0289	0.876713	Coarse Sand	Very Poorly Sorted	Symmetrical	Platykurtic	750			0.5			131.374	758.469	5198.91	39.5734	5067.53	8.28239	1956.83	-2.37821	0.398839	2.92825	-1.23129	5.30646	-1.64268	3.05005	0.271706
BL5-3	0.0138195	Trimodal, Very Poorly Sorted	Sandy Gravel	Sandy Medium Gravel	5541.09	7426.67	1.52036	4.13695	1535.88	6.46794	-0.457637	2.80778	-0.619068	2.69331	0.457637	2.80778	1647.8	6.37421	-0.0320344	0.749745	-0.720539	2.67225	0.0320344	0.749745	Very Coarse Sand	Very Poorly Sorted	Symmetrical	Platykurtic	12000	1500	375	-3.5	-0.5	1.5	143.803	1656.49	16357.7	113.751	16213.9	21.2016	7694.19	-4.0319	-0.728132	2.79784	-0.693925	6.82974	-0.462134	4.4061	0.466302
BL5-4	0.000895433	Bimodal, Very Poorly Sorted	Sandy Gravel	Sandy Very Fine Gravel	2782.33	3729.2	1.66813	4.46553	977.242	4.95595	-0.505502	3.44441	0.0332125	2.30916	0.505502	3.44441	1066.25	4.80549	0.0294079	0.888714	-0.0925473	2.26468	-0.0294079	0.888714	Very Coarse Sand	Very Poorly Sorted	Symmetrical	Platykurtic	1500	12000		-0.5	-3.5		145.101	1004.15	8796.5	60.6235	8651.4	9.65891	2873.09	-3.13693	-0.00597376	2.78488	-0.887771	5.9218	-0.947215	3.27186	0.341689
BL5-5	0.00197568	Unimodal, Very Poorly Sorted	Sandy Gravel	Sandy Very Fine Gravel	3145.98	3553.29	1.51516	4.24623	1398.21	4.20978	-0.82162	4.19552	-0.483586	2.07374	0.82162	4.19552	1489.09	4.08148	-0.0984095	0.95419	-0.574429	2.02909	0.0984095	0.95419	Very Coarse Sand	Very Poorly Sorted	Symmetrical	Mesokurtic	1500			-0.5			213.503	1600.75	8270.33	38.7364	8056.82	6.88776	3397.63	-3.04794	-0.678744	2.22767	-0.730877	5.27562	-0.398418	2.78403	0.437433
BL5-6	0.0139713	Trimodal, Very Poorly Sorted	Muddy Sandy Gravel	Very Coarse Silty Sandy Coarse Gravel	12268.5	10753.8	0.0430439	1.16529	3266.56	10.3325	-1.04301	3.0869	-1.70777	3.36912	1.04301	3.0869	3893.69	8.33989	-0.643116	0.724719	-1.96114	3.06003	0.643116	0.724719	Very Fine Gravel	Very Poorly Sorted	Very Fine Skewed	Platykurtic	24000	1500	375	-4.5	-0.5	1.5	112.952	10247.5	27246.6	241.222	27133.6	35.2646	20799.9	-4.768	-3.35719	3.14621	-0.65986	7.91422	-0.162927	5.14015	0.635957
BL5-7	0.00386331	Bimodal, Very Poorly Sorted	Sandy Gravel	Sandy Medium Gravel	5501.88	6662.92	1.59232	4.74711	2080.47	5.02991	-0.791837	3.99793	-1.05691	2.33053	0.791837	3.99793	2261.42	4.77536	-0.0709892	0.859389	-1.17723	2.25561	0.0709892	0.859389	Very Fine Gravel	Very Poorly Sorted	Symmetrical	Platykurtic	12000	1500		-3.5	-0.5		275.203	2305.95	14483.5	52.6283	14208.3	10.609	7170.85	-3.85633	-1.20536	1.86143	-0.482695	5.71777	-0.141456	3.40722	0.531949
BL5-8	0.00913564	Bimodal, Very Poorly Sorted	Muddy Sandy Gravel	Coarse Silty Sandy Medium Gravel	7310.92	6755.08	0.844469	3.17324	2312.61	9.00998	-1.32259	3.85415	-1.20952	3.17152	1.32259	3.85415	2636.54	7.53282	-0.599508	1.05409	-1.39864	2.91319	0.599508	1.05409	Very Fine Gravel	Very Poorly Sorted	Very Fine Skewed	Mesokurtic	12000	1500		-3.5	-0.5		91.1708	5703.68	15169.9	166.39	15078.7	13.3748	10440.5	-3.92314	-2.51189	3.45528	-0.880745	7.37842	-0.0701342	3.74144	0.648698
BL5-9	0.000198306	Bimodal, Poorly Sorted	Sandy Gravel	Sandy Fine Gravel	2905.96	3263.43	1.60338	4.8557	1312.45	4.17078	-0.89981	4.54862	-0.392258	2.06032	0.89981	4.54862	1412.01	3.90182	-0.0747276	0.9018	-0.497745	1.96415	0.0747276	0.9018	Very Coarse Sand	Poorly Sorted	Symmetrical	Mesokurtic	1500	6000		-0.5	-2.5		231.465	1468.01	7250.34	31.3238	7018.88	7.16588	3374.65	-2.85805	-0.553866	2.11114	-0.738663	4.96919	-0.441053	2.84114	0.413214
BL5-10	0.00523646	Bimodal, Very Poorly Sorted	Muddy Sandy Gravel	Very Coarse Silty Sandy Coarse Gravel	11196.9	9562.41	0.289677	1.49297	3860.72	8.24448	-1.45376	4.52202	-1.94887	3.04343	1.45376	4.52202	4770.61	6.47067	-0.569774	0.967194	-2.25417	2.69391	0.569774	0.967194	Fine Gravel	Very Poorly Sorted	Very Fine Skewed	Mesokurtic	24000	1500		-4.5	-0.5		182.708	9042.63	25622.1	140.235	25439.4	13.6123	17008.9	-4.67932	-3.17674	2.45239	-0.52409	7.1317	0.102768	3.76684	0.702309
	Columns F-I	Arithmetic (mm)
	Columns J-M	Geometric (mm)
	Columns N-Q	Logarithmic (f)
	Columns R-U	Folk & Ward (μm)
	Columns V-Y	Folk & Ward (φ)
	Columns Z-AC	Folk & Ward description
[truncated: 18 more columns]

## Sheet: ST3_Components raw
Sample	Fraction	Coral	Red Algae	Halimeda	Foraminifera	Gastropod	Bivalve	Bryozoa	Echinoderm	Sponge	Serpulid	Balanid	Ostracod	Bioclast
BL1-1	> 2 mm	3				1	1							2
BL1-1	2-1 mm	316		3	21	34	10		6					374
BL1-1	1-0,5 mm	64	3	3	8	21	1		1					208
BL1-2	> 2 mm	176		3	1	17	10		1					179
BL1-2	2-1 mm	141		2	5	39	13		1					303
BL1-2	1-0,5 mm	59	2	1	8	22	4	3	7					221
BL1-3	> 2 mm	183			6	15	4							167
BL1-3	2-1 mm	175		4	8	18	3		1					253
BL1-3	1-0,5 mm	58	1	4	10	23	2	1	2					261
BL1-4	> 2 mm	187			2	11	4							322
BL1-4	2-1 mm	161			20	24			5					867
BL1-4	1-0,5 mm	69			12	19	1		2					466
BL1-5	> 2 mm	145			3	42	14							412
BL1-5	2-1 mm	120		6	9	71	9		5					657
BL1-5	1-0,5 mm	58	3	2	10	26	2	1			1			228
BL1-6	> 2 mm	178			5	16	4		1					196
BL1-6	2-1 mm	159		1	24	21	1		2					407
BL1-6	1-0,5 mm	69			13	11	3	1	3					402
BL1-7	> 2 mm	110	1	3	3	40	38		1		2	2		250
BL1-7	2-1 mm	105		10	10	65	27		4		2			687
BL1-7	1-0,5 mm	54		4	6	24	7	1	5		1			135
BL1-8	> 2 mm	89			8	16	3		1					346
BL1-8	2-1 mm	209		2	20	49	2	1	6					870
BL1-8	1-0,5 mm	74		2	8	15	2	1						282
BL1-9	> 2 mm	145			6	42	13		1					544
BL1-9	2-1 mm	159	1		8	35	4	1						512
BL1-9	1-0,5 mm	69	2		16	15	3		1					238
BL1-10	> 2 mm	173			3	38	9		2		1			458
BL1-10	2-1 mm	154		1	16	26	2	1	3					385
BL1-10	1-0,5 mm	70		3	13	13	2		2					185
BL2-1	> 2 mm	124		4	3	50	25	2	2					191
BL2-1	2-1 mm	127		7	15	37	14		3		2			332
BL2-1	1-0,5 mm	64		2	8	24	4	1	2					110
BL2-2	> 2 mm	175			1	22	10		2		1			387
BL2-2	2-1 mm	143		1	9	45	6	1	4					598
BL2-2	1-0,5 mm	69		3	10	17		1	3					115
BL2-3	> 2 mm	170			4	26	6	3						242
BL2-3	2-1 mm	128	1	9	13	39	12	1	5					501
BL2-3	1-0,5 mm	76		1	9	14			2					107
BL2-4	> 2 mm	166			4	35	5		1					195
BL2-4	2-1 mm	145		7	5	44	9		3					361
BL2-4	1-0,5 mm	68		3	7	23	8	2	2					170
BL2-5	> 2 mm	172	1		1	26	10	1	1		1			153
BL2-5	2-1 mm	160		3	7	22	11				1			257
BL2-5	1-0,5 mm	71	3	2	8	13	3	1	2					149
BL2-6	> 2 mm	163			2	27	9	2	1					254
BL2-6	2-1 mm	135		9	7	40	11	2	1					621
BL2-6	1-0,5 mm	75	1	1	8	12	2		2					176
BL2-7	> 2 mm	160			7	30	17	2						296
BL2-7	2-1 mm	145	1	2	5	37	11		5					366
BL2-7	1-0,5 mm	64		2	18	13	3		3					94
BL2-8	> 2 mm	152				42	10	2						244
BL2-8	2-1 mm	147		1	3	43	16		3		1			546
BL2-8	1-0,5 mm	66	1	2	4	22	3	2	2					130
BL2-9	> 2 mm	167		1		21	12	1	1					216
BL2-9	2-1 mm	137		7	10	52	5		2					329
BL2-9	1-0,5 mm	72	2	4	8	16	2	3						123
BL2-10	> 2 mm	171			1	12	2	1	6					228
BL2-10	2-1 mm	109		3	68	24	1		6		2			694
BL2-10	1-0,5 mm	53		2	28	12	1	1	4					303
BL3-1	> 2 mm	35				7	7		1					154
BL3-1	2-1 mm	134	14	16	3	33	6	3	2					517
BL3-1	1-0,5 mm	71	2	3	8	13	3		1					307
BL3-2	> 2 mm	144			1	49	15	1	3					713
BL3-2	2-1 mm	158		2		41	2	1	2					617
BL3-2	1-0,5 mm	58		3	8	28	1	4			1			280
BL3-3	> 2 mm	153	1	2	3	34	8	2						257
BL3-3	2-1 mm	146		3	4	35	8	1	2		2			428
BL3-3	1-0,5 mm	45	2	8	15	29	4	2	3					301
BL3-4	> 2 mm	165			1	34	1		1		1			401
BL3-4	2-1 mm	172		1	3	23	2	1						407
BL3-4	1-0,5 mm	58		4	9	19	7		3					414
BL3-5	> 2 mm	147			2	32	17	1	1					432
BL3-5	2-1 mm	93		3	14	65	19		7					1111
BL3-5	1-0,5 mm	61	1	1	11	20	4	1	2		1			284
BL3-6	> 2 mm	148			5	37	10		1					306
BL3-6	2-1 mm	128	1	5	9	49	6	2	5					636
BL3-6	1-0,5 mm	58	2	1	7	25	6		3					310
BL3-7	> 2 mm	133			2	47	16	3	1					318
BL3-7	2-1 mm	131	1	2	8	46	14	1	2					543
BL3-7	1-0,5 mm	44	1	4	10	22	16		5					328
BL3-8	> 2 mm	150			4	49	4							514
BL3-8	2-1 mm	141		3	3	50	2	1	1					529
BL3-8	1-0,5 mm	43		5	8	31	8	2	5					456
BL3-9	> 2 mm	139	1	2	4	53	4				1			331
BL3-9	2-1 mm	117		5	12	64	3	1	3					575
BL3-9	1-0,5 mm	49	1	3	15	21	9		5					361
BL3-10	> 2 mm	143		1	6	52	3		1					202
BL3-10	2-1 mm	109		5	19	61	7	1	6					593
BL3-10	1-0,5 mm	37		3	12	27	12	1	10		1			500
BL4-1	> 2 mm	180			2	17	5	2						238
BL4-1	2-1 mm	155		7	5	37	5		2		1			405
BL4-1	1-0,5 mm	56		1	19	22	2							380
BL4-2	> 2 mm	165			3	27	3	5	2					251
BL4-2	2-1 mm	134		7	9	53	4	4	3		1			499
BL4-2	1-0,5 mm	52		3	19	22	3	1	2					442
BL4-3	> 2 mm	164			2	30	3		3					271
BL4-3	2-1 mm	133		6	9	42	8	3	3					480
BL4-3	1-0,5 mm	39	1	4	17	31	3		6					453
BL4-4	> 2 mm	176			2	24	11							257
BL4-4	2-1 mm	142			7	51	7		4					345
BL4-4	1-0,5 mm	46		4	13	24	10	1	10					544
BL4-5	> 2 mm	160			1	28	12	2	4		1			222
BL4-5	2-1 mm	159		2	1	32	6		2					385
BL4-5	1-0,5 mm	67	1	1	19	13	1							363
BL4-6	> 2 mm	162			1	37	1	1	1					202
BL4-6	2-1 mm	150		2	8	34	3	1	7					418
BL4-6	1-0,5 mm	67		2	10	10	7		6					397
BL4-7	> 2 mm	172			2	21	11		2		1			199
BL4-7	2-1 mm	138			10	37	17		3			1		602
BL4-7	1-0,5 mm	61		1	14	16	2		7					320
BL4-8	> 2 mm	176				23	3		1					176
BL4-8	2-1 mm	144			14	31	7		6					498
BL4-8	1-0,5 mm	48		2	18	19	1	2	10					772
BL4-9	> 2 mm	159	1		2	31	9							318
BL4-9	2-1 mm	145			7	36	13		3					584
BL4-9	1-0,5 mm	66		1	11	20	1		3					352
BL4-10	> 2 mm	161			4	25	9		4					187
BL4-10	2-1 mm	62			93	31	8		10					916
BL4-10	1-0,5 mm	30		1	32	20	4		14					710
BL5-1	> 2 mm	68		5	1	29	22		2					170
BL5-1	2-1 mm	110	3	11	6	94	36	3	9		1			407
BL5-1	1-0,5 mm	54	1	2	10	23	6	1	3		1			158
BL5-2	> 2 mm	72	1		2	59	27		3		1			371
BL5-2	2-1 mm	86	3	6	13	82	38	4	5		3			596
BL5-2	1-0,5 mm	46	3	3	11	27	5	1	3		2			212
BL5-3	> 2 mm	126			7	41	15		3		3			507
BL5-3	2-1 mm	101			13	85	16	1	4					846
BL5-3	1-0,5 mm	55	3	9	11	19	2	1	3		1			198
BL5-4	> 2 mm	170			3	17	15							258
BL5-4	2-1 mm	139			13	46	9		3					430
BL5-4	1-0,5 mm	65	1	3	9	18	4	2						238
BL5-5	> 2 mm	163			4	27	14		2					262
BL5-5	2-1 mm	116		3	5	59	14	1	2		1			472
BL5-5	1-0,5 mm	61	2	4	12	17	5	1						195
BL5-6	> 2 mm	44			10	6	8				1			101
BL5-6	2-1 mm	87	3	14	127	49	18	4	11					1132
BL5-6	1-0,5 mm	39	1	5	28	20	4		5		1			365
BL5-7	> 2 mm	171			2	20	11		1					150
BL5-7	2-1 mm	154			10	35	6		2					429
BL5-7	1-0,5 mm	62	1		8	18	2	1	8		1			264
BL5-8	> 2 mm	74			6	4	3							170
BL5-8	2-1 mm	99	1	3	149	47	11	1	11					1687
BL5-8	1-0,5 mm	26		6	38	17	2		11					528
BL5-9	> 2 mm	157	1		6	38	12							229
BL5-9	2-1 mm	154			9	36	8		2		1			455
BL5-9	1-0,5 mm	67	1	1	11	11	5		5					222
BL5-10	> 2 mm	119			3	16	4							167
BL5-10	2-1 mm	131		2	72	38	11	5	8					1383
BL5-10	1-0,5 mm	45		1	28	16	5		5					415

## Sheet: ST4_Facies
Sample	from (m)	to (m)	Mean grain size (phi)	Sorting	Fraction distribution (%)				Coral fragments > 16 mm	Composition (%)										Facies
					> 2 mm	2mm - 63µm	<63µm			Coral	Red Algae	Halimeda	Foraminifera	Gastropod	Bivalve	Bryozoa	Echinoderm	Serpulid
BL1-1	0.8	1	1.56407	0.910116	0.260716	98.0506	1.68868	Grainstone		77.2177	0.604839	1.20968	5.84677	11.2903	2.41935	0	1.41129	0		Coral-dominated	Grainstone	rim-derived
BL1-2	1.8	2	-0.101615	1.04436	16.2058	83.0523	0.741937	Rudstone		73.0097	0.38835	1.16505	2.71845	15.1456	5.24272	0.582524	1.74757	0		Coral-dominated	Rudstone	rim-derived
BL1-3	2.8	3	-0.121448	1.1648	20.1032	79.445	0.451887	Rudstone		80.3089	0.19305	1.5444	4.6332	10.8108	1.73745	0.19305	0.579151	0		Coral-dominated	Rudstone	rim-derived
BL1-4	3.8	4	-1.04315	2.08524	52.1447	45.9149	1.94045	Rudstone		80.6576	0	0	6.5764	10.4449	0.967118	0	1.35397	0		Coral-dominated	Rudstone	rim-derived
BL1-5	4.8	5	-0.177112	1.17508	22.2604	77.4173	0.322313	Rudstone		61.2903	0.56926	1.51803	4.17457	26.3757	4.74383	0.189753	0.948767	0.189753		Coral-dominated	Rudstone	rim-derived
BL1-6	5.8	6	-1.53011	2.46588	53.0062	45.7974	1.19632	Rudstone	yes	79.2969	0	0.195312	8.20312	9.375	1.5625	0.195312	1.17188	0		Coral-dominated	Rudstone	flank-derived
BL1-7	6.8	7	0.0102373	1.10347	15.5558	84.2174	0.226847	Rudstone		51.434	0.191205	3.25048	3.63289	24.6654	13.7667	0.191205	1.91205	0.956023		Coral-dominated	Rudstone	rim-derived
BL1-8	7.8	8	-0.440982	2.13191	26.1776	72.4687	1.35373	Rudstone	yes	73.2283	0	0.787402	7.08661	15.748	1.37795	0.393701	1.37795	0		Coral-dominated	Rudstone	flank-derived
BL1-9	8.8	9	-1.3339	2.52414	47.1136	51.1383	1.74802	Rudstone	yes	71.5931	0.575816	0	5.75816	17.6583	3.83877	0.191939	0.383877	0		Coral-dominated	Rudstone	flank-derived
BL1-10	9.8	10	-1.54814	2.33154	54.158	45.3597	0.482301	Rudstone	yes	74.6241	0	0.75188	6.01504	14.4737	2.44361	0.18797	1.31579	0.18797		Coral-dominated	Rudstone	flank-derived
BL2-1	0.8	1	0.564273	1.15418	5.32671	94.3871	0.286214	Grainstone		60.5769	0	2.5	5	21.3462	8.26923	0.576923	1.34615	0.384615		Coral-dominated	Grainstone	rim-derived
BL2-2	1.8	2	0.0964731	1.34151	16.6946	81.8598	1.44567	Rudstone		73.9962	0	0.764818	3.82409	16.0612	3.05927	0.382409	1.72084	0.191205		Coral-dominated	Rudstone	rim-derived
BL2-3	2.8	3	-0.418527	1.44352	34.5391	64.7636	0.697283	Rudstone		72.0617	0.192678	1.92678	5.00963	15.2216	3.46821	0.770713	1.34875	0		Coral-dominated	Rudstone	rim-derived
BL2-4	3.8	4	-0.483119	1.41109	36.6191	62.8541	0.526848	Rudstone		70.5773	0	1.8622	2.97952	18.9944	4.09683	0.372439	1.11732	0		Coral-dominated	Rudstone	rim-derived
BL2-5	4.8	5	-0.122586	1.09422	17.8498	81.7557	0.394508	Rudstone		77.5	0.769231	0.961538	3.07692	11.7308	4.61538	0.384615	0.576923	0.384615		Coral-dominated	Rudstone	rim-derived
BL2-6	5.8	6	-0.673325	1.35032	42.4901	57.1968	0.31308	Rudstone		73.1373	0.196078	1.96078	3.33333	15.4902	4.31373	0.784314	0.784314	0		Coral-dominated	Rudstone	rim-derived
BL2-7	6.8	7	0.0781887	1.52237	21.2237	77.9044	0.87188	Rudstone		70.2857	0.190476	0.761905	5.71429	15.2381	5.90476	0.380952	1.52381	0		Coral-dominated	Rudstone	rim-derived
BL2-8	7.8	8	-0.404153	1.44665	33.8338	65.472	0.694154	Rudstone		69.9234	0.191571	0.574713	1.341	20.4981	5.55556	0.766284	0.957854	0.191571		Coral-dominated	Rudstone	rim-derived
BL2-9	8.8	9	0.239949	1.27083	15.1795	84.2305	0.589971	Rudstone		71.8929	0.382409	2.29446	3.44168	17.0172	3.63289	0.764818	0.573614	0		Coral-dominated	Rudstone	rim-derived
BL2-10	9.8	10	-2.26643	2.39696	71.2111	27.1693	1.61961	Rudstone	yes	65.6805	0	0.986193	19.1321	9.46746	0.788955	0.394477	3.15582	0.394477		Coral-dominated	Rudstone	flank-derived
BL3-1	0.8	1	0.947487	1.10501	5.15462	94.6036	0.241787	Grainstone		66.2983	4.41989	5.24862	3.03867	14.6409	4.41989	0.828729	1.10497	0		Coral-dominated	Grainstone	rim-derived
BL3-2	1.8	2	-0.396451	1.62407	35.8718	62.4974	1.63086	Rudstone		68.9655	0	0.957854	1.72414	22.6054	3.44828	1.14943	0.957854	0.191571		Coral-dominated	Rudstone	rim-derived
BL3-3	2.8	3	-0.00715402	1.31992	20.9199	78.3567	0.723405	Rudstone		67.1875	0.585938	2.53906	4.29688	19.1406	3.90625	0.976562	0.976562	0.390625		Coral-dominated	Rudstone	rim-derived
BL3-4	3.8	4	-0.454909	1.89143	33.0162	65.6428	1.34101	Rudstone	yes	78.2178	0	0.990099	2.57426	15.0495	1.9802	0.19802	0.792079	0.19802		Coral-dominated	Rudstone	flank-derived
BL3-5	4.8	5	-0.0137223	1.29195	21.0044	78.5159	0.479653	Rudstone		59.841	0.198807	0.795229	5.36779	23.2604	7.95229	0.397614	1.98807	0.198807		Coral-dominated	Rudstone	rim-derived
BL3-6	5.8	6	0.85671	1.72417	12.4089	84.3533	3.23779	Rudstone		65.748	0.590551	1.1811	4.13386	21.8504	4.33071	0.393701	1.77165	0		Coral-dominated	Rudstone	rim-derived
BL3-7	6.8	7	0.474882	1.7592	18.9674	78.4226	2.61004	Rudstone		60.5108	0.392927	1.17878	3.92927	22.5933	9.03733	0.785855	1.57171	0		Coral-dominated	Rudstone	rim-derived
BL3-8	7.8	8	0.626443	1.70893	15.9936	80.5487	3.45765	Rudstone		65.4902	0	1.56863	2.94118	25.4902	2.7451	0.588235	1.17647	0		Coral-dominated	Rudstone	rim-derived
BL3-9	8.8	9	0.560364	1.56306	13.1024	84.1861	2.71143	Rudstone		59.5703	0.390625	1.95312	6.05469	26.9531	3.125	0.195312	1.5625	0.195312		Coral-dominated	Rudstone	rim-derived
BL3-10	9.8	10	-0.241052	2.85098	31.8496	63.3268	4.82367	Rudstone	yes	55.8994	0	1.74081	7.15667	27.0793	4.25532	0.386847	3.2882	0.193424		Coral-dominated	Rudstone	flank-derived
BL4-1	0.8	1	0.0946079	1.14029	12.1113	86.9572	0.931491	Rudstone		75.4826	0	1.5444	5.01931	14.6718	2.3166	0.3861	0.3861	0.19305		Coral-dominated	Rudstone	rim-derived
BL4-2	1.8	2	-0.915499	2.01981	46.2343	52.2465	1.51916	Rudstone	yes	67.2414	0	1.91571	5.9387	19.5402	1.91571	1.91571	1.341	0.191571		Coral-dominated	Rudstone	flank-derived
BL4-3	2.8	3	-0.0666435	1.83974	33.8619	63.6175	2.52065	Rudstone		66.2722	0.197239	1.97239	5.52268	20.3156	2.76134	0.591716	2.36686	0		Coral-dominated	Rudstone	rim-derived
BL4-4	3.8	4	0.0290995	1.76805	29.4306	68.7076	1.86177	Rudstone		68.4211	0	0.75188	4.13534	18.609	5.26316	0.18797	2.63158	0		Coral-dominated	Rudstone	flank-derived
BL4-5	4.8	5	-0.288444	1.4266	27.8687	70.4072	1.72404	Rudstone		75.3906	0.195312	0.585938	4.10156	14.2578	3.71094	0.390625	1.17188	0.195312		Coral-dominated	Rudstone	rim-derived
BL4-6	5.8	6	-0.298971	2.23579	37.3706	60.3452	2.28419	Rudstone	yes	74.3137	0	0.784314	3.72549	15.8824	2.15686	0.392157	2.7451	0		Coral-dominated	Rudstone	flank-derived
BL4-7	6.8	7	-0.605485	1.93895	44.7627	53.7485	1.48882	Rudstone	yes	72.0388	0	0.194175	5.04854	14.3689	5.82524	0	2.3301	0.194175		Coral-dominated	Rudstone	flank-derived
BL4-8	7.8	8	-1.34387	2.87858	60.7132	34.1827	5.10406	Rudstone	yes	72.8713	0	0.39604	6.33663	14.4554	2.17822	0.39604	3.36634	0		Coral-dominated	Rudstone	flank-derived
BL4-9	8.8	9	-0.456568	1.95631	41.684	55.1997	3.11636	Rudstone		72.8346	0.19685	0.19685	3.93701	17.126	4.52756	0	1.1811	0		Coral-dominated	Rudstone	rim-derived
BL4-10	9.8	10	-0.408571	2.96885	44.616	48.2924	7.09162	Rudstone	yes	49.8031	0	0.19685	25.3937	14.9606	4.13386	0	5.51181	0		Coral-Foraminifera dominated	Rudstone	flank-derived
BL5-1	0.8	1	0.685866	1.25301	6.67193	92.6717	0.656346	Grainstone		46.3074	0.798403	3.59281	3.39321	29.1417	12.7745	0.798403	2.79441	0.399202		Coral-Gastropod dominated	Grainstone	rim-derived
BL5-2	1.8	2	0.371706	2.0643	27.1706	71.209	1.62039	Rudstone		40.3162	1.3834	1.77866	5.13834	33.2016	13.834	0.988142	2.17391	1.18577		Coral-Gastropod dominated	Rudstone	rim-derived
BL5-3	2.8	3	-0.720539	2.67225	46.6302	50.8376	2.5322	Rudstone	yes	54.3353	0.578035	1.7341	5.97303	27.9383	6.35838	0.385356	1.92678	0.770713		Coral-dominated	Rudstone	flank-derived
BL5-4	3.8	4	-0.0925473	2.26468	34.1689	63.132	2.69916	Rudstone		72.3404	0.193424	0.580271	4.83559	15.6673	5.41586	0.386847	0.580271	0		Coral-dominated	Rudstone	rim-derived
BL5-5	4.8	5	-0.574429	2.02909	43.7433	54.6135	1.64325	Rudstone		66.2768	0.389864	1.36452	4.09357	20.078	6.43275	0.389864	0.779727	0.194932		Coral-dominated	Rudstone	rim-derived
BL5-6	5.8	6	-1.96114	3.06003	63.5957	31.1286	5.27568	Rudstone	yes	35.0515	0.824742	3.91753	34.0206	15.4639	6.18557	0.824742	3.29897	0.412371		Coral-Foraminifera dominated	Rudstone	flank-derived
BL5-7	6.8	7	-1.17723	2.25561	53.1949	44.9269	1.87823	Rudstone	yes	75.4386	0.194932	0	3.89864	14.23	3.7037	0.194932	2.14425	0.194932		Coral-dominated	Rudstone	flank-derived
BL5-8	7.8	8	-1.39864	2.91319	64.8698	27.6941	7.43617	Rudstone	yes	39.0963	0.196464	1.76817	37.9175	13.3595	3.14342	0.196464	4.3222	0		Coral-Foraminifera dominated	Rudstone	flank-derived
BL5-9	8.8	9	-0.497745	1.96415	41.3214	56.6772	2.00143	Rudstone		72	0.380952	0.190476	4.95238	16.1905	4.7619	0	1.33333	0.190476		Coral-dominated	Rudstone	rim-derived
BL5-10	9.8	10	-2.25417	2.69391	70.2309	24.7011	5.06802	Rudstone	yes	57.9568	0	0.589391	20.2358	13.7525	3.92927	0.982318	2.55403	0		Coral-dominated	Rudstone	flank-derived

## Sheet: ST5_radiocarbon raw&calibration
Sample ID	C14 Lab age [years BP]	Uncertainty [years]	Calibration	from	to	%	mu	sigma	median
BL1-2	3170	35		2963	2678	95449974	2811	72	2806
BL1-6	5620	40		5977	5639	95449974	5807	84	5809
BL1-10	6610	50		7113	6709	95449974	6899	100	6898
BL2-1	3585	30		3455	3161	95449974	3312	75	3315
BL2-4	3490	35		3365	3032	95449974	3203	85	3206
BL2-7	3430	30		3303	2959	95449974	3126	85	3127
BL2-10	6180	40		6592	6263	95449974	6414	83	6411
BL3-3	3800	30		3730	3402	95449974	3570	81	3568
BL3-5	4030	30		4050	3698	95449974	3869	87	3869
BL3-7	3825	30		3775	3440	95449974	3601	83	3600
BL3-10	4445	30		4594	4238	95449974	4420	88	4421
BL4-1	3400	30		3255	2915	95449974	3087	85	3088
BL4-4	3420	30		3291	2944	95449974	3113	85	3114
BL4-8	3985	30		3975	3635	95449974	3807	85	3807
BL4-10	4370	30		4496	4147	95449974	4319	87	4321
BL5-1	2450	100		2227	1637	95449974	1926	144	1923
BL5-3	3110	30		2891	2587	95449974	2744	71	2744
BL5-6	3655	35		3556	3239	95449974	3397	78	3398
BL5-8	3660	30		3555	3250	95449974	3403	75	3403
BL5-10	3865	30		3821	3488	95449974	3653	85	3652
			Marine20
			delta R = 0

## Sheet: ST6_Calcarina Taphonomy
Sample ID	Foram No.	1	2	3	4	5	6	7	8	9	10	11	12	13	14	15	16	17	18	19	20	21	22	23	24			Mean taphonomy
BL1-2		3	4	3	4	3	4	3	3	4	4	3	4	4	3	4												3.53333
BL1-6		4	3	2	3	4	3	3	3	3	4	4	3	2	3	4	3											3.1875
BL1-10		2	2	3	3	4	2	2	4	2	2	3	3	4	4	2	3	3	3	4	2							2.85
BL2-1		3	4	4	4	3	4	3	3	3	4	3	3	3	4	4	4											3.5
BL2-4		4	4	3	3	3	4	4	4	4	4	3	4	4	3	4												3.66667
BL2-7		4	4	4	3	4	4	3	4	3	3	3	4	2	4	2	3											3.375
BL2-10		3	2	3	3	2	3	3	3	2	2	4	2	3	2	2	3	3	4	2	3	2	3	2	4			2.70833
BL3-3		3	4	4	3	3	4	4	4	3	3	4	4	4														3.61538
BL3-5		4	4	4	4	3	3	4	3	3	4	4	4	3	3	3	4	4										3.58824
BL3-7		4	3	4	3	2	4	3	4	4	4	3	4	4	4	3	4											3.5625
BL3-10		3	3	2	3	2	2	3	3	2	4	2	3	3	2	3	3											2.6875
BL4-1		4	4	4	4	4	3	4	3	4	4	4	4	3	3	3	3	4	3	4								3.63158
BL4-4		4	4	3	3	3	4	4	4	3	3	4	4	4	3	3	4											3.5625
BL4-8		2	3	3	4	4	3	3	3	3	3	3	4	3	3	3	3	2	3	4	3	3	3					3.09091
BL4-10		2	3	3	3	3	3	3	3	3	3	3	3	2	3	3	2	2	3	3	3	2	3	3				2.78261
BL5-1		3	2	2	3	3	2	2	3	3	3	2	3	2	3													2.57143
BL5-3		4	3	4	3	4	3	3	4	4	3	3	3	4	2	3	3	3	4									3.33333
BL5-6		3	3	3	3	3	4	3	3	3	2	2	3	3	3	2	2	2	3	3	3	3						2.80952
BL5-8		3	2	3	3	3	3	2	3	3	2	2	2	3	3	4	3	3										2.76471
BL5-10		2	3	3	3	4	4	3	3	2	3	3	3	2	3	3	3	2	3									2.88889
